# Supplementary material for: Cadaverine Is a Switch in the Lysine Degradation Pathway in Pseudomonas aeruginosa Biofilm Identified by Untargeted Metabolomics
Source: Front Cell Infect Microbiol. 2022 Feb 14;12:833269. doi: 10.3389/fcimb.2022.833269 (PMC8884266; doi:10.3389/fcimb.2022.833269)
Supplement: Supplementary file 1 [file DataSheet_1.zip]

Archive with 23 entries (20 files):
- Supplementary Material Presentation/
- Supplementary Material Presentation/SuppFig2.png
- __MACOSX/
- __MACOSX/Supplementary Material Presentation/
- __MACOSX/Supplementary Material Presentation/._SuppFig2.png
- Supplementary Material Presentation/SuppTable2.xlsx
- __MACOSX/Supplementary Material Presentation/._SuppTable2.xlsx
- Supplementary Material Presentation/SuppFig3.jpg
- __MACOSX/Supplementary Material Presentation/._SuppFig3.jpg
- Supplementary Material Presentation/SuppFig1.jpg
- __MACOSX/Supplementary Material Presentation/._SuppFig1.jpg
- Supplementary Material Presentation/SuppFig4.jpg
- __MACOSX/Supplementary Material Presentation/._SuppFig4.jpg
- Supplementary Material Presentation/.DS_Store
- __MACOSX/Supplementary Material Presentation/._.DS_Store
- Supplementary Material Presentation/SuppFig5.jpg
- __MACOSX/Supplementary Material Presentation/._SuppFig5.jpg
- Supplementary Material Presentation/SuppFig6.jpg
- __MACOSX/Supplementary Material Presentation/._SuppFig6.jpg
- Supplementary Material Presentation/SuppTable3.docx
- __MACOSX/Supplementary Material Presentation/._SuppTable3.docx
- Supplementary Material Presentation/SuppTable1.xlsx
- __MACOSX/Supplementary Material Presentation/._SuppTable1.xlsx
