# Supplementary material for: Cadaverine Is a Switch in the Lysine Degradation Pathway in Pseudomonas aeruginosa Biofilm Identified by Untargeted Metabolomics
Source: Front Cell Infect Microbiol. 2022 Feb 14;12:833269. doi: 10.3389/fcimb.2022.833269 (PMC8884266; doi:10.3389/fcimb.2022.833269)
Supplement: Supplementary file 1 [file DataSheet_1.zip › Supplementary Material Presentation/SuppTable2.xlsx]

## Sheet: Sheet1
Top 25 Metabolite Changes	Biofilm	Biofilm	Plank	Plank
Metabolite	Average Metabolite Peak Volume	Standard deviation	Average Metabolite Peak Volume	Standard deviation	Fold change (Biofilm/Planktonic)	p-value	FDR Test Result
beta-Glucose	1175000000	91190000	302200000	35320000	3.88815	1.021e-14	TRUE
L-Methylcysteine	157400000	18220000	23860000	3854000	6.59681	3.109e-13	TRUE
alpha-Glucose	952400000	73660000	340200000	52120000	2.79953	7.307e-13	TRUE
Maltotetraose	622800000	78560000	80060000	55600000	7.77917	1.242e-11	TRUE
alpha-Trehalose	5259000000	899900000	197200000	68920000	26.6684	1.35e-11	TRUE
Gluconic acid	2029000000	448400000	19950000	645100	101.704	3.92e-10	TRUE
N-Acetyl-L-Alanine	681600000	73770000	260000000	61740000	2.62154	5.412e-10	TRUE
Uracil	88630000	12820000	189700000	19900000	0.467211	7.959e-10	TRUE
L-Valine	703700000	103600000	2732000000	531000000	0.257577	5.234e-09	TRUE
Nicotinic acid	81330000	15030000	27320000	5571000	2.97694	2.36e-08	TRUE
Glutaric acid	138800000	32960000	2981000000	912300000	0.0465616	7.026e-08	TRUE
Dimethylglycine	242400000	37760000	81010000	35810000	2.99222	7.43e-08	TRUE
Betaine	37400000000	2498000000	77410000000	12790000000	0.483142	8.484e-08	TRUE
Erythritol	119700000	40470000	19950000	645100	6	1.518e-06	TRUE
p-Toluic acid	120700000	38150000	36530000	14470000	3.30413	1.3e-05	TRUE
beta-Alanine	563800000	198700000	154300000	42170000	3.65392	1.692e-05	TRUE
Hexanoic acid	19450000	2398000	359200000	192800000	0.0541481	7.402e-05	TRUE
Cadaverine	19450000	2398000	923000000	521100000	0.0210726	8.742e-05	TRUE
5-Aminopentanoic acid	596700000	79190000	4143000000	2238000000	0.144026	0.0002169	TRUE
Isethionic acid	44670000	16310000	19950000	645100	2.2391	0.000332	TRUE
Acetic acid	108000000	18760000	366500000	173000000	0.294679	0.0003983	TRUE
Acetone	89800000	48950000	19950000	645100	4.50125	0.0005733	TRUE
alpha-Aminobutyric acid	75730000	29790000	1248000000	835800000	0.0606811	0.0006718	TRUE
Lactic acid	19450000	2398000	202200000	167900000	0.0961919	0.004854	TRUE
beta-Mannose	40340000	32230000	235200000	178400000	0.171514	0.005291	TRUE
Additional Metabolite Changes
D-Aspartic acid	3492000000	312600000	1889000000	334600000	1.8486	1.375e-08	TRUE
L-Threonine	452100000	14160000	348400000	42620000	1.29765	3.406e-06	TRUE
gamma-Aminobutyric acid	1055000000	66620000	1771000000	317400000	0.595709	5.9e-06	TRUE
Glycerol-3-phosphate	1120000000	99320000	1686000000	286800000	0.664294	4.02e-05	TRUE
Glycine	3339000000	624500000	5502000000	1162000000	0.60687	0.0001536	TRUE
Ethanolamine	1682000000	415400000	3304000000	969500000	0.50908	0.0002871	TRUE
Glycerol	453900000	161800000	749400000	106000000	0.605685	0.0003074	TRUE
L-Methionine	583500000	32180000	861000000	190200000	0.6777	0.0005342	TRUE
Alanylalanine	280400000	40600000	401900000	82570000	0.697686	0.001118	TRUE
N-Acetyl-L-Glutamic acid	921500000	130300000	1267000000	227600000	0.727309	0.001152	TRUE
L-Cystine	430500000	71400000	625100000	130200000	0.68869	0.001188	TRUE
Coenzyme A	218100000	20470000	147500000	52920000	1.47864	0.00182	TRUE
UDP-glucuronic acid	416400000	26780000	546600000	101500000	0.7618	0.00186	TRUE
UMP	99340000	17740000	141900000	29830000	0.70007	0.002032	TRUE
L-Serine	160300000	27810000	281100000	98540000	0.57026	0.002731	TRUE
Pyruvic acid-2	122900000	23630000	186900000	51680000	0.657571	0.003839	TRUE
NADP+	227800000	10150000	185300000	39630000	1.22936	0.00662	TRUE
Pyruvic acid-1	444800000	103000000	646900000	165400000	0.687587	0.006709	TRUE
L-Isoleucine	298900000	53550000	512100000	211900000	0.583675	0.009882	TRUE
Succinic acid	2696000000	678900000	3491000000	474700000	0.772272	0.0109	TRUE
Adenosine-3,5-bisphosphate	574400000	35230000	461700000	113300000	1.2441	0.01158	TRUE
alpha-Mannose	23590000	3311000	326400000	320100000	0.0722733	0.01187	TRUE
Glycyl-L-Leucine	665100000	179300000	479700000	115100000	1.38649	0.01895	TRUE
O-Phospho-L-serine	98810000	55960000	157700000	40800000	0.626569	0.02135	TRUE
CMP	125400000	13650000	162200000	41400000	0.77312	0.0223	TRUE
myo-Inositol	53810000	10920000	78020000	29050000	0.689695	0.03248	TRUE
L-Phenylalanine	360800000	39390000	289600000	88950000	1.24586	0.04302	TRUE
Fumaric acid	63960000	26740000	46630000	13540000	1.37165	0.102	False positive
N-Acetyl-L-Lysine	675100000	107200000	605700000	70020000	1.11458	0.1236	False positive
L-Tyrosine	414300000	48120000	470000000	104500000	0.881489	0.1662	False positive
Phosphoethanolamine	394800000	116300000	325000000	100800000	1.21477	0.1926	False positive
Lysine	699700000	145100000	1010000000	693400000	0.692772	0.2069	False positive
Leucine	912000000	109800000	782700000	282900000	1.1652	0.2196	False positive
L-Citrulline	170400000	49930000	250400000	221600000	0.680511	0.3062	False positive
alpha-Ketoglutaric acid	84910000	31530000	113100000	77510000	0.750752	0.3278	False positive
Alanine	508200000	217200000	605200000	263300000	0.839722	0.4069	False positive
N-Acetyl-L-Glutamine	1340000000	323900000	1232000000	259600000	1.08766	0.4455	False positive
L_Glutathione	1483000000	347900000	1305000000	601000000	1.1364	0.4544	False positive
3-Phosphoglyceric acid	123900000	72740000	98480000	85710000	1.25812	0.5067	False positive
L-Proline	207300000	49070000	220700000	74070000	0.939284	0.6557	False positive
L-Glutamic acid	12170000000	764100000	11710000000	3748000000	1.03928	0.7228	False positive
