# Supplementary material for: Cadaverine Is a Switch in the Lysine Degradation Pathway in Pseudomonas aeruginosa Biofilm Identified by Untargeted Metabolomics
Source: Front Cell Infect Microbiol. 2022 Feb 14;12:833269. doi: 10.3389/fcimb.2022.833269 (PMC8884266; doi:10.3389/fcimb.2022.833269)
Supplement: Supplementary file 1 [file DataSheet_1.zip › Supplementary Material Presentation/SuppTable1.xlsx]

## Sheet: Sheet1
1H (ppm)	13C (ppm)	Biofilm: Average Peak Volume	Planktonic: Average Peak Volume	p-value
2.47626	39.7614	2.11767e+08	0	1.90156e-17
3.61205	59.111	1.83907e+08	0	4.36867e-16
3.40166	43.8966	2.20436e+08	0	1.17504e-14
2.72051	32.6109	2.05908e+08	0	1.72524e-14
4.3246	63.0749	1.81668e+08	0	5.94051e-14
3.81956	72.3691	2.07752e+08	0	7.98786e-14
4.34415	57.9179	1.65862e+08	0	1.61969e-13
4.01983	76.2304	6.07897e+08	6.40824e+07	2.75266e-13
3.27634	40.0737	5.66599e+08	1.13602e+07	4.28757e-13
3.32348	69.0058	1.22804e+08	0	6.04537e-13
8.04069	6.95525	2.64372e+08	5.56871e+06	1.23089e-12
4.56439	77.7251	1.28659e+08	0	2.58113e-12
7.82415	156.709	8.87061e+07	0	7.32218e-12
3.70691	72.2874	1.30874e+08	0	9.29261e-12
4.12402	73.6294	6.6087e+07	0	9.60583e-12
4.09896	61.2568	9.62713e+07	0	2.18788e-11
3.1007	55.534	4.88797e+08	1.21355e+08	2.32526e-11
2.19463	32.8799	1.68891e+08	0	2.68011e-11
4.5493	63.4199	1.99135e+08	0	3.26662e-11
3.34564	76.4928	2.37486e+08	1.47094e+07	6.83975e-11
5.18645	73.7291	5.30596e+07	0	8.43777e-11
3.44095	74.835	1.73362e+08	0	8.53156e-11
4.70006	58.1072	1.15134e+08	0	9.51244e-11
3.48125	49.4056	2.09264e+08	0	9.9484e-11
7.82435	-0.857859	3.92999e+07	0	1.12531e-10
3.44072	75.1982	1.01643e+08	0	1.41741e-10
3.39348	78.5329	3.41384e+08	2.44431e+07	2.20772e-10
3.06293	37.5375	8.85392e+07	0	2.39418e-10
5.14684	100.645	1.12674e+08	0	3.0531e-10
3.91963	47.285	6.20762e+07	0	3.61595e-10
7.78694	157.033	1.10744e+08	0	3.78036e-10
3.99163	54.545	2.55853e+08	0	6.06521e-10
4.00186	73.2005	5.53344e+08	8.27244e+07	6.50686e-10
1.65139	27.04	9.44538e+08	2.21337e+08	7.81374e-10
4.02544	76.8442	8.56184e+07	0	8.94999e-10
3.39529	60.698	5.3809e+07	0	1.18558e-09
3.23511	78.4259	9.10619e+07	0	1.2287e-09
3.60152	70.3821	0	2.02672e+08	1.61002e-09
4.63928	76.8184	6.14975e+07	0	1.72878e-09
3.74658	78.3088	1.33272e+08	0	2.39616e-09
4.08385	51.6619	2.01054e+08	0	2.72678e-09
1.01191	19.6235	6.4042e+08	1.39877e+08	3.19322e-09
2.38676	39.2419	1.01865e+08	0	4.07648e-09
0.999359	19.6396	6.55456e+08	1.22068e+08	5.75964e-09
0.963775	24.52	6.22746e+08	6.679e+06	6.11512e-09
4.03844	71.9684	3.21868e+08	0	7.29986e-09
2.66055	39.274	1.56329e+09	8.4771e+08	7.89632e-09
4.39845	52.4372	1.89455e+08	0	9.77835e-09
4.13805	62.2406	3.25001e+08	1.49428e+07	1.10145e-08
4.12856	71.9138	1.06401e+08	0	1.10422e-08
4.08154	73.5352	1.38481e+08	9.69037e+06	1.18921e-08
0.936017	13.1896	7.5282e+08	2.99157e+08	1.38939e-08
3.48151	76.8138	9.67012e+07	0	1.61451e-08
0.981251	31.8121	4.6549e+07	2.24369e+08	1.68499e-08
3.77828	61.2212	2.96194e+08	1.5783e+07	1.90498e-08
3.60299	70.2783	0	1.82311e+08	2.03339e-08
3.71005	66.9924	2.83062e+08	0	2.2125e-08
3.40594	75.4819	9.68355e+07	0	2.44894e-08
4.10188	53.8767	4.51846e+08	7.6049e+07	2.54122e-08
5.41771	94.189	1.19148e+08	0	2.70332e-08
2.29655	28.6967	0	5.41347e+07	2.94549e-08
3.90183	73.3848	9.91607e+08	2.34403e+09	3.02517e-08
2.17719	25.7238	0	3.50545e+08	3.50637e-08
0.933829	13.0628	7.47947e+08	3.41002e+08	3.60624e-08
2.39125	39.1867	9.62428e+07	0	4.12673e-08
3.33616	77.7247	2.75401e+08	7.99218e+07	4.26039e-08
0.980484	16.8756	6.15157e+08	9.6199e+07	4.3099e-08
3.80765	72.6935	3.1091e+08	0	4.7376e-08
4.03218	55.8003	1.7525e+08	8.37423e+08	6.55955e-08
6.79655	156.663	4.39768e+07	0	7.53751e-08
3.30707	44.1847	1.36034e+08	0	8.20495e-08
0.997343	18.7942	3.3452e+08	8.10247e+07	8.93819e-08
3.52162	79.0081	5.50722e+08	2.75745e+08	9.41666e-08
1.46211	18.7997	1.04627e+09	3.53709e+09	1.02158e-07
4.28672	53.2736	1.33003e+08	0	1.63181e-07
0.932792	24.0033	5.03692e+08	2.77041e+07	1.65895e-07
1.01437	20.5008	4.20654e+08	4.21833e+07	1.91697e-07
4.05507	73.3951	3.45519e+08	1.05544e+08	2.10676e-07
4.29275	69.7455	1.89702e+08	1.71179e+07	2.30965e-07
4.55013	82.2389	9.6351e+07	0	2.85708e-07
1.77135	40.036	0	2.07291e+08	2.85882e-07
1.95526	39.2046	1.5738e+08	0	3.41112e-07
4.10959	64.5699	3.95981e+07	3.66572e+08	3.62649e-07
0.992147	25.1201	2.67572e+08	3.61182e+07	5.4561e-07
4.90582	104.664	1.37004e+08	0	5.53296e-07
1.20535	21.536	1.32134e+09	6.08117e+08	6.59529e-07
4.49424	63.3542	6.94794e+08	2.45314e+08	8.00657e-07
2.89271	42.9444	6.03907e+07	0	8.33889e-07
1.52378	26.8636	1.54983e+08	0	8.95833e-07
4.09173	51.8897	1.72088e+08	4.72935e+08	9.55971e-07
1.5831	27.0757	8.77922e+08	1.57813e+08	9.62113e-07
3.60377	31.8175	0	4.12479e+07	1.02554e-06
1.98503	29.4578	3.26991e+09	9.18546e+08	1.36328e-06
3.58473	75.9966	1.98507e+08	7.00119e+08	1.49736e-06
7.1581	133.357	1.87396e+08	0	1.52734e-06
4.01636	55.8206	2.04973e+08	8.37423e+08	1.59197e-06
3.53778	75.7612	1.20397e+08	8.94592e+08	1.69977e-06
5.20683	98.518	3.19365e+08	1.18965e+08	1.76072e-06
3.79482	78.0606	5.34911e+08	1.44202e+08	2.22848e-06
1.16774	21.9774	6.84736e+08	2.36503e+08	2.25018e-06
1.9718	29.6053	3.24614e+09	1.04903e+09	2.26129e-06
4.51888	73.0993	4.38845e+08	1.79998e+08	2.39589e-06
7.24622	132.037	2.66177e+08	1.4132e+07	2.41994e-06
1.03268	31.809	2.99423e+07	1.60127e+08	3.06012e-06
4.26149	59.9249	4.55704e+08	1.58597e+08	3.1502e-06
3.85078	64.7256	9.16561e+08	5.15659e+08	3.24115e-06
0.945455	23.1674	9.00302e+06	9.5196e+07	3.84676e-06
3.57226	76.0481	1.89634e+08	6.4426e+08	3.85657e-06
4.12102	54.4194	1.62761e+08	3.02153e+08	4.01803e-06
1.00467	23.0916	2.62382e+08	3.75642e+07	4.3048e-06
1.71817	42.8969	2.35025e+08	0	4.77192e-06
3.57451	75.9089	2.10744e+08	6.28635e+08	4.95626e-06
3.64409	83.9566	1.61518e+08	9.1136e+06	5.00048e-06
2.34854	35.0693	1.29325e+08	3.77257e+08	5.30425e-06
3.5156	70.9631	4.04028e+07	4.31117e+08	5.85575e-06
4.28867	29.4924	7.92105e+07	1.01656e+07	6.25209e-06
4.16317	67.0319	4.2214e+08	7.30226e+08	6.28286e-06
4.16141	59.7327	3.13063e+08	7.44421e+07	6.60055e-06
7.22856	133.774	1.22486e+08	0	7.41619e-06
4.24111	69.778	1.24273e+08	0	7.81631e-06
2.63249	41.1643	2.67103e+08	4.82237e+07	7.87763e-06
3.37815	75.702	1.3697e+08	0	7.92378e-06
4.08069	63.4879	0	1.50875e+08	8.59337e-06
2.76826	40.3684	2.34754e+08	2.70729e+07	8.75333e-06
4.2167	70.7626	4.63853e+08	1.43135e+08	9.8559e-06
3.74789	74.8255	1.12215e+08	0	1.03686e-05
0.999857	19.4208	5.21845e+08	1.27053e+08	1.07178e-05
6.78107	156.665	3.09261e+07	0	1.15186e-05
3.94491	45.2478	8.38644e+08	3.34108e+08	1.16065e-05
3.63797	70.5802	1.22742e+07	2.55298e+08	1.29277e-05
3.87509	46.119	9.63708e+06	9.72014e+07	1.31252e-05
4.07521	63.6042	0	1.10015e+08	1.3199e-05
4.56255	105.702	1.14301e+08	0	1.33977e-05
2.91308	38.3604	3.46771e+08	8.2302e+07	1.36762e-05
7.11531	133.206	1.31121e+08	1.31562e+07	1.61488e-05
2.12118	17.4387	6.49186e+07	0	1.62471e-05
3.79644	68.2959	2.57153e+08	6.65127e+07	1.65856e-05
4.39251	56.1723	4.32082e+08	1.06397e+08	1.7572e-05
3.2763	42.7095	1.08465e+08	4.27705e+08	1.83657e-05
4.05425	67.0336	3.34103e+08	6.52925e+08	1.98416e-05
4.83877	105.758	2.4448e+08	6.03046e+07	2.01488e-05
4.34575	57.3297	2.40327e+07	1.31157e+08	2.01573e-05
3.37273	56.1	2.267e+08	4.56421e+08	2.17333e-05
3.81253	78.0992	2.57506e+08	6.02903e+07	2.18328e-05
5.46201	97.268	5.76363e+07	1.38223e+08	2.23679e-05
1.1044	20.7799	4.33214e+08	1.94451e+08	2.30007e-05
1.60417	27.0954	7.67818e+08	1.58982e+08	2.38541e-05
1.20494	30.3235	6.44035e+07	5.20737e+06	2.54258e-05
2.24424	27.2068	5.55852e+07	0	2.72871e-05
2.68644	33.1776	1.07081e+08	0	2.77341e-05
4.51559	54.7347	1.74347e+08	0	2.95633e-05
3.92305	69.0287	1.14895e+09	2.16722e+09	3.13547e-05
1.40028	19.2184	2.36196e+09	1.00251e+09	3.16044e-05
2.87115	42.9522	4.02979e+07	0	3.19278e-05
3.43268	71.3899	3.49065e+07	0	3.5485e-05
3.84258	74.7792	7.49302e+07	3.12004e+06	3.5582e-05
3.86679	69.095	8.16387e+08	1.76529e+09	3.58515e-05
4.65482	79.556	6.90246e+07	0	3.86362e-05
2.57402	13.9459	1.13876e+08	5.43692e+07	3.97174e-05
3.66087	73.7771	3.06648e+08	0	3.98874e-05
3.51792	71.3321	8.58029e+07	0	4.71059e-05
7.37722	131.721	1.67733e+08	2.58263e+07	4.74724e-05
7.82771	-0.221537	4.07713e+07	0	4.87797e-05
3.6937	73.7073	9.75148e+07	0	4.96262e-05
4.2315	70.6977	4.48594e+08	1.56775e+08	5.98879e-05
4.00676	54.355	5.86226e+07	0	6.02677e-05
4.48317	54.8774	2.38457e+08	3.07292e+07	6.65594e-05
3.70183	61.2489	0	1.06402e+08	6.68037e-05
7.25216	131.891	2.73026e+08	3.47362e+07	6.71602e-05
1.51981	25.6613	0	1.64945e+08	6.84755e-05
3.04791	56.1472	6.31764e+07	2.27875e+08	7.1607e-05
3.80721	63.168	3.45928e+08	9.32684e+07	7.19816e-05
2.91104	56.0884	1.86467e+07	1.05123e+08	7.37728e-05
4.31298	55.6259	2.31193e+09	9.6749e+08	7.61491e-05
4.10796	51.9154	1.35889e+08	3.5606e+08	7.86818e-05
7.36372	132.35	8.56541e+07	5.25647e+06	8.07009e-05
3.25631	68.8844	5.18739e+07	1.24073e+08	8.09341e-05
2.68493	40.2962	1.97423e+08	3.45877e+07	8.32429e-05
4.22006	58.2264	1.64936e+07	2.4654e+08	8.75212e-05
2.3935	35.8173	1.34028e+08	8.55159e+08	9.08853e-05
3.5337	70.9899	5.65741e+07	2.62186e+08	9.87899e-05
2.25353	39.4326	4.24158e+07	5.02781e+06	0.000101953
4.20337	62.1529	0	8.47335e+07	0.000113737
2.85886	38.807	3.44315e+08	3.41142e+07	0.000114526
4.21707	68.0031	4.71284e+08	1.83962e+08	0.000116392
2.97088	56.1031	1.77383e+07	1.05737e+08	0.000120978
3.902	155.988	1.78819e+08	4.25627e+08	0.000129682
2.35125	47.653	0	1.44885e+08	0.000138149
1.22026	21.9983	1.15643e+08	0	0.000140412
4.88675	104.99	3.05091e+08	1.25696e+08	0.000147419
3.71196	74.151	1.40553e+08	0	0.000149961
3.00575	29.285	0	1.92255e+08	0.00015163
4.17263	67.7324	2.86331e+08	4.89452e+08	0.000152621
3.85428	46.1362	2.63817e+07	1.14652e+08	0.000153644
1.77014	30.9049	1.53662e+08	0	0.000156381
3.62393	70.503	0	9.82054e+07	0.000171026
0.965595	20.638	6.00914e+08	1.6796e+08	0.000175682
1.4991	24.6368	1.08699e+08	1.60128e+07	0.000180907
4.66218	54.3698	1.3497e+08	2.78942e+07	0.000181674
3.7546	50.7244	3.70093e+08	6.89672e+07	0.000195719
3.01059	29.1556	0	1.95807e+08	0.000204863
1.80367	24.8488	1.6647e+08	1.33012e+07	0.000210498
2.3746	33.8146	6.793e+09	2.74477e+09	0.000211587
3.20535	56.0889	4.01486e+08	9.42101e+08	0.000218447
1.45478	27.6994	1.20512e+08	4.43777e+07	0.000219437
1.44679	27.8596	1.20512e+08	4.43777e+07	0.000219437
3.80498	51.1497	9.55456e+07	8.07183e+06	0.000223793
4.35504	51.6627	1.21708e+08	8.21025e+07	0.000223974
2.6754	33.2672	8.62144e+07	0	0.000229072
3.48089	71.3544	2.93993e+08	1.21714e+08	0.000230632
0.95015	12.3511	8.66209e+07	3.70774e+08	0.000234391
2.68278	54.9204	1.0177e+08	2.69219e+07	0.000241697
4.06808	54.3508	3.35243e+08	1.15092e+08	0.000253508
0.926631	21.6124	3.40247e+08	5.39815e+08	0.000256712
3.10643	56.1051	1.35449e+08	2.9117e+08	0.000269208
4.14431	63.1122	3.69423e+08	1.89604e+08	0.000274111
3.97897	76.2994	1.84601e+07	6.30126e+07	0.000276532
1.75115	42.8464	1.11434e+08	0	0.000280306
1.74023	42.8502	1.11434e+08	0	0.000280306
3.88833	39.2789	1.53121e+08	8.94038e+07	0.000280791
2.38402	29.4171	3.25088e+08	1.0667e+08	0.000283242
6.85897	145.438	1.05707e+08	7.03131e+07	0.00033953
4.50431	79.7088	0	4.21071e+07	0.000349723
1.91991	32.0779	5.51801e+08	3.10085e+08	0.000356337
2.30007	36.2772	0	1.0742e+09	0.000357612
1.65945	41.9454	8.43724e+06	1.48286e+08	0.000377573
3.52015	71.1443	1.10366e+08	0	0.000380885
1.39884	21.4797	3.09208e+07	1.09382e+08	0.000381379
1.66087	25.3711	7.39388e+07	5.56748e+08	0.000386753
1.72937	24.7132	6.73138e+07	0	0.000388191
4.45592	63.0788	1.35795e+08	2.7969e+07	0.000411265
2.08939	30.957	8.94505e+07	3.92901e+08	0.00044484
2.47896	26.675	1.22576e+08	7.78001e+07	0.000454562
1.00395	16.8724	2.83652e+08	7.55812e+07	0.000517555
2.32198	31.9361	9.76938e+08	4.80107e+08	0.000563007
1.36768	19.4276	0	3.5639e+08	0.000581036
5.22635	95.8638	1.26492e+08	0	0.000596604
3.89545	155.936	1.39132e+08	2.91105e+08	0.000596659
0.959181	25.2087	7.59264e+07	2.05756e+08	0.000644756
3.89381	11.8291	4.45817e+07	8.13499e+07	0.000659857
1.15488	21.9651	5.3028e+08	2.38258e+08	0.000662374
3.52664	48.0056	2.95093e+08	4.13325e+08	0.000670974
3.6103	50.6627	1.50707e+08	0	0.000675804
1.4582	24.7245	3.95128e+08	1.52944e+08	0.000677493
4.17137	63.2552	1.62129e+08	4.64824e+07	0.000688946
2.1156	32.3708	3.64202e+08	5.67593e+08	0.000691208
3.70569	78.6026	1.8225e+07	0	0.0006933
3.49247	70.8749	3.3566e+06	9.99654e+07	0.000711872
3.64385	51.1031	1.68652e+08	2.52026e+07	0.000734564
3.92685	83.6009	7.39952e+07	0	0.000745086
4.04132	45.1939	9.33145e+07	1.39127e+07	0.000754474
3.47532	40.6013	6.68347e+07	0	0.000778641
3.54029	65.2015	6.15653e+08	9.92163e+08	0.000781752
2.86436	42.4611	3.66301e+07	0	0.000785118
4.07968	45.1507	4.56881e+07	0	0.000804378
2.6897	41.193	4.47916e+08	1.43787e+08	0.000805552
4.3772	54.3301	2.84938e+08	9.91059e+07	0.000819436
1.42044	21.185	2.66994e+07	2.98777e+06	0.000840112
3.79168	64.7242	1.03396e+08	0	0.000846414
0.941183	21.1928	1.30083e+09	7.94873e+08	0.0008689
3.64993	70.7598	9.73612e+06	1.42931e+08	0.000878211
0.864099	12.8736	7.98845e+08	3.74906e+08	0.000894042
7.17258	119.874	3.63475e+07	0	0.000923483
3.38115	49.2228	2.22706e+08	5.30066e+08	0.000948384
3.50885	70.8433	7.00765e+07	2.6465e+08	0.00097366
2.34951	31.7505	9.21877e+06	1.20884e+08	0.000978931
4.27585	80.8911	7.4526e+07	0	0.00101799
3.55571	74.6905	0	3.66103e+07	0.00102621
2.06598	27.4058	1.02299e+09	4.99408e+08	0.00105897
3.30526	38.3411	3.13484e+08	1.17402e+08	0.00112231
4.12962	70.9271	6.14283e+07	0	0.00114014
2.90893	41.95	5.78618e+07	1.59037e+08	0.00119046
7.13438	133.267	2.26026e+08	6.20767e+07	0.00120038
3.66684	78.1278	7.91943e+07	0	0.00121335
2.65049	41.0698	1.08193e+08	1.16994e+07	0.00122881
2.66248	54.9128	1.09725e+08	3.44911e+07	0.00123156
0.821953	10.3491	0	1.94682e+08	0.00126437
2.72188	41.1434	3.20282e+08	8.64174e+07	0.00129839
4.4067	56.0486	3.52496e+08	1.22031e+08	0.00133833
1.62564	29.2497	1.88747e+08	7.27054e+08	0.00139235
2.66671	40.36	1.45139e+08	3.05931e+07	0.0014803
4.22663	64.8303	1.57996e+08	4.7617e+07	0.00149244
1.98767	30.0082	5.31101e+08	3.4261e+06	0.00152095
3.71452	70.5221	8.92705e+07	1.96025e+07	0.00152743
4.18215	56.8174	2.26765e+08	7.57943e+07	0.00153118
3.41024	39.5408	6.19932e+07	0	0.00160326
1.04261	20.594	3.40869e+08	8.5488e+07	0.00161327
2.9444	56.1214	2.19889e+07	1.45661e+08	0.00162558
0.993962	11.2562	0	6.69766e+07	0.00162877
1.63124	42.3728	1.99248e+08	1.85286e+07	0.00166824
1.4222	19.7491	0	5.75882e+07	0.00168857
3.13717	56.0973	3.12657e+08	5.00199e+08	0.00177301
4.31544	29.4427	8.27283e+07	2.10057e+07	0.00181928
4.31372	52.429	3.41025e+08	2.23946e+08	0.00182871
4.04292	61.1325	6.78476e+07	0	0.00197072
4.01114	67.6286	5.45704e+07	0	0.00199827
2.2058	32.3818	2.94588e+08	6.2089e+08	0.00208762
3.80154	63.7291	1.46962e+08	0	0.00222795
3.47711	54.3455	1.75251e+08	8.07414e+07	0.00225409
3.25956	6.47947	5.43021e+06	4.76169e+07	0.00230339
3.07553	56.1633	3.4066e+06	8.22799e+07	0.00233343
7.35113	131.273	2.28054e+08	1.03177e+08	0.00236438
3.96962	72.193	0	2.53737e+08	0.00238486
2.39035	32.4249	2.45957e+07	1.29163e+08	0.0023868
3.99812	45.2121	4.2239e+08	1.66719e+08	0.0023905
3.00699	26.3534	3.14432e+07	1.01598e+08	0.00242799
2.17604	21.8109	5.84473e+07	8.00916e+06	0.00243619
3.8954	152.368	0	3.69944e+07	0.00244612
4.11583	55.9485	5.62429e+08	9.8309e+08	0.00251504
4.155	58.1712	3.13185e+08	6.16568e+08	0.00253944
4.15477	53.9835	1.1042e+08	0	0.00256871
1.70665	25.405	0	1.2346e+08	0.00258593
3.60582	50.073	1.57694e+08	2.11408e+07	0.00260864
3.54531	48.1188	3.12736e+08	4.13325e+08	0.00269446
3.74393	77.6017	6.82218e+07	0	0.00275609
2.13359	33.8075	5.82006e+07	0	0.00280636
4.3388	56.1252	1.92819e+07	3.52384e+08	0.00281787
4.18061	59.1423	9.81028e+07	2.5584e+07	0.00287117
3.19442	30.2972	1.48776e+08	1.02236e+07	0.00290401
2.06185	25.1933	0	6.19104e+07	0.00308062
4.01076	65.4669	9.20129e+07	2.05698e+08	0.0032512
1.00741	21.1638	1.34951e+08	3.11642e+07	0.0032929
3.74462	68.9347	2.66677e+07	9.90442e+07	0.00339262
4.1685	71.9514	6.16819e+07	5.8585e+06	0.00347364
1.67715	56.0876	1.01624e+08	1.83674e+08	0.00356491
3.89124	60.3645	8.79196e+07	2.43079e+07	0.00370265
3.44083	40.6638	1.67465e+08	7.26537e+07	0.0037848
2.38492	36.8782	2.51172e+09	3.49129e+09	0.00379232
2.22505	25.3495	0	1.12966e+08	0.0038859
0.985974	20.4396	1.08e+08	8.70974e+06	0.00391102
4.31051	56.4846	2.72494e+08	8.10931e+08	0.00398015
4.39929	62.3898	5.53405e+07	1.99401e+08	0.0040707
3.13295	60.3049	0	4.68944e+07	0.00409963
2.20311	29.6682	1.12541e+08	0	0.00415629
1.84872	38.7136	1.22275e+08	3.17724e+07	0.00423715
4.87817	105.08	2.77752e+08	1.25696e+08	0.00432468
2.3381	31.9607	4.83019e+08	1.40508e+08	0.00486674
3.86518	43.2655	1.2545e+08	3.3532e+07	0.00495417
3.09329	40.8157	3.73504e+08	2.26143e+08	0.0050629
3.88214	75.2022	1.97069e+08	0	0.00515691
2.44659	32.1875	0	1.66069e+08	0.00539642
1.70689	24.6824	6.05556e+07	0	0.00567809
2.06696	36.2794	1.40729e+07	3.06328e+07	0.00578879
4.45157	58.3487	2.52486e+08	1.02959e+08	0.00584018
4.43356	62.3779	2.1452e+07	1.37622e+08	0.00621966
2.08798	16.5977	0	3.55268e+07	0.00633344
4.9123	110.6	5.53128e+07	7.98483e+07	0.00635401
3.0213	56.1832	4.32267e+07	2.19866e+08	0.00643429
3.94879	63.4313	1.04383e+09	7.29693e+08	0.00648581
2.30162	32.0099	9.33449e+08	5.62791e+08	0.00651708
2.47138	17.8279	0	4.05657e+07	0.00654192
3.50555	70.5811	8.11793e+07	1.31655e+07	0.00660559
7.85184	156.714	2.01352e+07	0	0.00662236
3.92333	155.99	1.14075e+07	1.16966e+08	0.0068106
4.61323	73.6737	3.27554e+07	0	0.0069703
1.45729	4.17716	0	3.7063e+07	0.00697203
3.81422	57.3145	2.07476e+08	5.38252e+07	0.00706533
3.89572	3.02788	0	2.51739e+07	0.00707643
1.2379	21.5725	3.33709e+08	1.39266e+08	0.00716903
2.98521	59.7213	0	3.14827e+07	0.00730799
1.61997	39.4832	0	8.20838e+07	0.00738018
2.72859	41.1601	2.22622e+08	6.59738e+07	0.00743599
1.45675	151.207	0	3.59717e+07	0.00758868
1.82653	39.7214	6.6725e+07	0	0.00766168
3.26	148.857	2.03719e+06	4.16548e+07	0.00779486
3.08731	41.8558	4.53308e+07	1.32716e+08	0.00785209
4.0863	77.4662	0	6.27725e+07	0.00787633
3.58111	55.5918	1.26351e+08	3.16915e+08	0.00801215
4.04625	63.4911	1.59393e+08	4.88071e+07	0.00808233
0.969489	26.4345	0	1.31135e+08	0.00814487
3.5992	84.9169	8.50131e+07	0	0.0084272
4.03962	72.6745	2.7927e+07	0	0.00847871
2.58411	42.9333	4.43215e+07	0	0.0085203
1.23878	21.6759	3.32937e+08	1.39266e+08	0.00863104
5.41586	53.6651	8.66825e+07	4.70537e+07	0.00863267
3.90228	69.6607	7.48105e+07	0	0.00864755
4.83691	56.0773	9.22804e+07	1.96299e+08	0.0086952
0.924639	17.5404	5.86025e+08	3.0845e+08	0.00878934
1.85826	29.9008	3.61141e+08	8.79386e+07	0.0088427
1.07551	17.0141	1.98144e+08	9.88574e+07	0.00949776
2.05044	26.5292	3.02515e+08	6.13766e+08	0.00950389
2.58148	41.2219	2.36295e+08	9.52491e+07	0.0100564
5.54892	96.3647	2.37713e+08	3.63272e+08	0.0100676
8.57945	142.781	3.19502e+08	4.40886e+08	0.0101867
1.49807	27.3648	4.72553e+07	0	0.0105428
2.21305	31.2116	0	6.12109e+07	0.0110533
3.38856	40.8617	4.3332e+08	6.2725e+08	0.0116851
7.97791	10.1863	2.13138e+07	0	0.0116902
4.2939	59.9408	1.24713e+08	4.31183e+07	0.0117456
3.63324	74.7529	1.53008e+07	4.02e+07	0.0117853
2.32454	47.6571	0	1.30042e+08	0.0119177
3.19656	40.4194	2.3306e+08	3.50224e+08	0.0119196
4.04122	68.8785	1.19221e+08	1.62995e+08	0.012039
4.13514	88.5622	9.56969e+07	1.45753e+08	0.0120635
4.01244	53.9788	2.08875e+08	1.13725e+08	0.0129504
3.86394	73.3599	2.71801e+07	1.27797e+08	0.0131953
0.879901	20.0652	2.46656e+08	3.75318e+08	0.0132158
4.90682	99.2421	5.1944e+07	0	0.0133927
4.13104	57.9937	0	2.97789e+08	0.0136438
2.06349	30.3819	3.77426e+08	8.27669e+08	0.014298
3.58381	85.7875	1.29073e+08	1.95742e+07	0.014533
3.0165	40.9811	3.45294e+08	5.89522e+08	0.0148997
8.44362	13.6441	1.81901e+07	7.78771e+07	0.0150548
4.07338	65.3647	1.04643e+08	1.97872e+08	0.0155232
4.3544	59.818	0	8.6233e+07	0.0156124
3.82204	50.6204	4.01842e+08	2.4018e+08	0.0160006
3.87254	73.4326	3.18105e+07	1.27797e+08	0.016497
2.34142	23.8437	8.33408e+07	3.29675e+07	0.0166186
2.04922	31.2006	3.93621e+08	5.54694e+08	0.0166814
3.74378	55.0991	4.68825e+07	0	0.0167804
3.78244	51.0856	1.38856e+08	2.47472e+07	0.0173258
2.55282	27.8991	0	1.02817e+08	0.0175908
7.29629	131.948	1.301e+08	2.63526e+07	0.0179421
0.902518	20.1617	3.02377e+08	2.0184e+08	0.0180928
0.8973	23.6465	5.99298e+08	3.46192e+08	0.0180972
2.50566	38.119	1.11928e+07	9.96066e+07	0.0181994
1.99819	27.3657	1.98393e+09	1.26157e+09	0.0182877
4.2372	56.5631	8.21903e+07	0	0.018624
2.7917	54.9082	2.01005e+07	3.52525e+06	0.0186469
3.82749	63.7882	1.69382e+08	3.24442e+07	0.0187092
4.58983	54.3963	4.69138e+08	2.68518e+08	0.0194454
4.32778	56.2533	6.28063e+08	2.26115e+08	0.0198687
1.29337	31.4175	0	2.07021e+08	0.0200156
4.39374	59.8223	0	5.94899e+07	0.0200532
3.85011	60.3571	1.78172e+08	6.71659e+07	0.0202868
4.40741	53.5979	1.95239e+07	6.91406e+07	0.0205413
3.64577	50.5161	5.04512e+08	3.31807e+08	0.0206434
4.15642	54.7926	1.22694e+08	1.78046e+08	0.0208585
3.4385	49.2129	2.67098e+08	4.33415e+08	0.0212776
5.21773	81.915	0	2.78605e+07	0.0213026
1.92241	32.7443	1.95916e+08	4.4574e+08	0.0216302
3.68354	50.5318	3.61343e+08	2.17352e+08	0.0218146
1.94874	32.1903	2.4249e+08	6.47767e+07	0.0222089
3.60086	59.4491	5.68919e+07	0	0.0233163
4.53706	56.6732	4.42997e+07	3.36247e+06	0.0233483
3.67135	73.4069	0	3.19666e+07	0.0234458
3.16568	45.1383	9.23594e+06	8.60848e+07	0.0240152
0.977749	15.6145	0	4.34607e+07	0.0242765
1.98956	24.8079	3.51353e+08	5.09882e+08	0.0248851
1.98014	24.7935	3.51353e+08	5.09882e+08	0.0248851
4.1592	54.3853	2.7998e+06	5.4391e+07	0.024886
2.53033	27.8562	0	8.12234e+07	0.0260397
2.06737	17.1472	6.84071e+06	4.14809e+07	0.0262537
3.5025	71.7192	1.06269e+08	3.54896e+07	0.026285
3.32889	40.9758	4.01167e+08	5.83753e+08	0.027021
3.80845	69.5039	3.22899e+08	9.5616e+07	0.0271015
0.938649	15.7249	0	7.32209e+07	0.0276023
3.03819	41.7397	4.35223e+08	1.05739e+09	0.0277001
2.05098	27.3867	9.89929e+08	6.12401e+08	0.0277793
1.35273	21.2026	7.60905e+07	2.21281e+08	0.0277814
1.15446	21.2091	0	3.17303e+07	0.0291865
1.23751	32.3606	5.66464e+07	8.01346e+07	0.0296029
4.03159	63.6193	5.04891e+07	1.45876e+08	0.0296205
2.45982	32.0476	0	1.40056e+08	0.0299753
4.09175	57.5253	3.97679e+08	2.4108e+08	0.0300736
3.56971	85.6974	1.18558e+08	1.95742e+07	0.0304893
8.01989	6.84779	1.46094e+07	0	0.0309886
4.31733	39.01	0	3.09264e+07	0.031284
4.0373	53.1148	2.73604e+07	6.25652e+07	0.031742
2.76369	39.0371	3.70923e+08	1.44715e+08	0.0325611
2.77187	39.1219	3.70923e+08	1.44715e+08	0.0325611
3.51991	70.5588	1.60412e+07	0	0.0329062
4.17849	87.9819	2.65493e+07	0	0.0331238
2.36995	29.7553	5.45086e+06	0	0.0332606
2.12757	17.3135	1.73225e+07	0	0.0334782
4.36028	56.4884	4.15672e+08	7.02751e+08	0.0335096
1.19431	27.2586	5.49001e+07	1.29746e+07	0.0336647
2.3524	52.1637	1.44409e+07	0	0.033731
3.71897	50.5875	4.00922e+08	2.14911e+08	0.0344629
4.13648	55.3895	0	5.55449e+07	0.03458
3.75072	67.4753	0	3.82369e+07	0.034765
3.94793	65.3895	0	4.82535e+07	0.0348855
3.27007	56.0963	2.04275e+08	6.1731e+08	0.0358957
0.975789	23.9704	6.89632e+07	1.37119e+08	0.0372913
1.85281	27.3188	0	6.20418e+07	0.0373947
1.46896	38.7589	0	1.6193e+08	0.0379331
3.60236	53.5257	0	2.43895e+07	0.0380355
3.78351	56.0312	6.04038e+07	1.5549e+07	0.0380909
1.53929	19.4083	5.32815e+08	4.33767e+08	0.039577
2.15417	28.2429	1.47495e+08	5.70349e+07	0.0410872
3.18902	56.1131	9.43769e+07	3.53104e+08	0.0412333
3.93084	62.863	1.35704e+08	2.13159e+08	0.04158
3.89412	45.9679	0	3.19124e+07	0.0420319
4.63453	54.335	1.6294e+08	5.84822e+07	0.0423565
2.34697	2.51456	1.43319e+08	1.93269e+08	0.0430161
4.89952	96.0149	0	1.21117e+08	0.043802
1.55231	19.3684	5.37578e+08	4.33767e+08	0.0440851
3.25499	43.4862	1.34915e+06	3.21401e+07	0.0442106
2.33711	41.1342	8.75825e+06	8.35309e+07	0.044566
4.69652	53.2555	1.54102e+08	2.00247e+07	0.0452301
4.24158	62.4028	4.13801e+07	0	0.0455523
5.53824	92.1239	8.55656e+06	6.38137e+07	0.0457837
1.38097	21.1578	5.49018e+07	1.40365e+08	0.0482951
3.8006	57.335	2.07476e+08	9.6718e+07	0.05062
2.609	42.963	1.67754e+07	0	0.0507578
3.81399	43.987	0	3.9785e+07	0.0515035
2.04985	32.7563	3.67612e+08	2.34544e+08	0.0518535
3.53274	43.9507	1.15807e+08	2.96711e+08	0.0522198
3.53582	43.8611	1.15807e+08	2.96711e+08	0.0522198
2.57039	34.1365	2.30021e+08	4.53312e+08	0.0535596
3.31559	79.861	0	2.48453e+07	0.0536612
5.6099	100.063	0	3.6477e+07	0.0542606
3.06724	41.7645	5.18066e+07	1.4529e+08	0.0545564
0.958472	17.0641	9.08695e+07	2.02246e+07	0.0561102
1.54098	17.9879	8.61193e+07	2.59014e+07	0.0573382
4.01083	55.9801	1.64373e+07	0	0.0593006
4.26084	56.5921	2.07137e+08	4.04646e+08	0.0593872
2.45465	34.7477	1.1176e+08	2.12782e+07	0.0594354
2.13684	30.3231	4.68178e+08	9.85038e+08	0.0601403
1.72431	29.7744	0	3.36902e+07	0.0602174
2.35047	34.398	9.44551e+07	2.34352e+08	0.0605246
2.45516	32.3996	6.28624e+07	1.66702e+08	0.0606528
1.84321	27.3392	0	7.60697e+07	0.0622958
0.842313	19.8572	0	2.49205e+07	0.0628268
4.17509	54.783	1.7178e+08	2.37519e+08	0.0632407
6.85297	120.334	0	3.88006e+07	0.0637417
2.00883	29.7003	0	1.33624e+08	0.0641824
7.68841	133.557	0	3.55722e+07	0.0643752
4.46903	63.3579	2.10487e+08	3.28527e+08	0.0644502
1.96281	32.018	5.75369e+08	3.37424e+08	0.0657936
3.51284	38.1839	0	6.53075e+07	0.0660179
4.02556	76.9713	8.96634e+06	0	0.067465
2.079	32.6724	3.55418e+08	2.08786e+08	0.0695513
5.41308	102.707	0	2.35451e+07	0.0708394
2.46674	32.2181	6.31761e+07	1.6207e+08	0.0711815
0.900893	18.0879	2.61949e+08	2.00889e+08	0.0712992
4.47122	80.2143	7.71266e+08	6.53025e+08	0.0733059
2.22955	32.0322	2.55851e+08	1.78869e+08	0.0739977
1.32571	21.5356	1.89849e+08	2.82864e+08	0.0741435
3.24743	0.435282	0	2.3294e+07	0.0752349
4.02748	54.1388	1.79631e+08	1.07232e+08	0.0761866
4.29393	70.3366	8.19683e+07	3.51015e+07	0.0768376
3.52685	75.4472	1.2544e+08	7.52523e+07	0.0769194
4.22156	57.2762	4.25644e+07	0	0.0775199
1.79743	33.0118	1.16311e+08	4.81378e+07	0.0779583
3.25546	33.1516	0	2.79333e+07	0.078083
3.86399	71.83	4.9283e+07	0	0.0784523
3.12567	40.8671	2.02719e+08	2.7456e+08	0.0806782
2.29987	34.2862	5.48058e+08	4.17801e+08	0.0809436
2.43371	31.9863	2.55426e+08	4.03556e+08	0.0825386
1.37839	18.3455	2.13486e+08	1.38164e+08	0.0841542
4.30843	57.4771	4.92282e+07	1.27537e+07	0.0846501
2.86274	39.2391	1.0583e+08	3.2315e+07	0.0846801
3.78652	57.3319	3.11987e+08	1.04913e+08	0.0850418
1.27295	21.4545	1.7776e+08	1.05557e+08	0.0853554
1.43091	21.0543	1.03684e+08	6.33538e+07	0.0856333
7.05035	134.058	5.63186e+07	9.21626e+07	0.0868795
3.21928	56.6733	2.99294e+08	5.34508e+08	0.091958
3.21284	56.7838	2.99294e+08	5.34508e+08	0.091958
3.60596	52.7795	1.39344e+08	6.09222e+07	0.0926314
4.13406	56.0517	1.29889e+07	5.95893e+07	0.0931222
2.01418	30.3619	2.08455e+08	1.17968e+08	0.0934189
1.91852	29.732	1.32816e+08	5.54526e+07	0.0969846
3.7828	80.8869	1.33928e+07	0	0.0976662
3.64679	95.8618	6.3364e+06	0	0.0976706
2.32733	28.7316	4.32919e+06	0	0.0977695
7.21713	133.606	3.88024e+07	0	0.0981154
2.35737	33.817	1.78762e+08	3.28799e+08	0.0982716
8.25247	155.475	1.26113e+09	1.03318e+09	0.0993628
1.47055	53.2251	1.86045e+07	0	0.0999356
3.25705	42.2292	0	2.33998e+07	0.1007
7.38309	130.524	1.52698e+07	0	0.103085
4.24867	89.0326	9.83367e+06	3.98119e+07	0.103642
7.30591	127.674	0	2.17544e+07	0.104508
4.01345	66.3086	1.18395e+09	1.48585e+09	0.105052
4.1249	54.8136	2.77278e+07	6.37946e+07	0.106089
3.93623	53.8881	0	2.28043e+07	0.106391
1.20325	26.9757	1.00995e+08	6.34185e+07	0.10721
4.71607	53.2504	1.14467e+08	0	0.108465
5.53777	99.2913	1.05372e+07	0	0.108564
3.77329	69.0089	4.22181e+07	1.43963e+08	0.108957
0.971723	21.1531	1.97157e+08	3.18729e+08	0.109107
2.33012	33.765	1.08678e+08	3.30793e+07	0.10923
3.83757	69.5312	0	3.43597e+07	0.109669
3.56732	57.3028	7.67605e+06	6.00303e+07	0.110736
3.25364	148.458	2.97654e+07	7.1672e+07	0.111266
3.0455	41.8863	4.35223e+08	8.8624e+08	0.114475
2.11269	36.2093	8.50671e+08	7.16955e+08	0.114653
3.12625	39.1053	1.82805e+08	1.21526e+08	0.116219
4.27578	53.292	3.10183e+07	0	0.118262
2.45367	34.6032	1.71732e+08	2.53959e+08	0.118344
3.2529	105.468	0	1.42741e+07	0.118695
3.71823	61.0401	1.66726e+07	801810	0.121772
4.65621	76.5798	0	2.35959e+07	0.126122
5.07448	97.7865	2.0353e+07	5.43162e+07	0.126369
0.944072	20.4626	1.22957e+09	9.01777e+08	0.126546
1.04876	20.6379	2.65121e+08	1.4053e+08	0.126742
3.78546	55.5246	2.37798e+07	0	0.127191
1.31982	68.6111	2.4798e+07	7.7402e+06	0.12795
2.44926	32.9833	2.66696e+07	9.60256e+07	0.128018
1.18392	21.6048	6.51344e+07	1.61117e+08	0.131897
2.56951	32.4266	1.49504e+08	7.69076e+07	0.131992
1.3191	21.2186	1.45542e+08	1.97094e+08	0.132186
4.16719	68.8794	0	1.75524e+07	0.132231
3.84944	63.7553	4.2624e+08	6.20982e+08	0.133738
4.44555	56.0657	2.69693e+08	1.97276e+08	0.13585
4.39225	76.6827	2.00842e+07	5.22061e+06	0.136821
3.29863	56.08	4.98482e+08	6.82003e+08	0.137603
4.50282	58.2551	2.55125e+08	1.55223e+08	0.139282
4.32622	52.6275	0	5.69938e+07	0.139808
2.10766	29.6852	7.31816e+09	1.03185e+10	0.140056
3.57745	65.1635	3.99882e+07	9.76739e+07	0.140288
3.27869	42.0584	8.01821e+06	3.90072e+07	0.140904
1.72203	42.5394	3.95097e+08	3.08111e+08	0.1411
1.36599	18.2129	1.68627e+08	1.02316e+08	0.144214
1.97524	30.2792	1.97783e+08	4.33934e+08	0.149853
4.70789	55.4591	2.43208e+07	0	0.150371
1.89682	29.815	2.96873e+08	1.21348e+08	0.150451
4.44404	59.7292	0	1.9906e+07	0.150981
1.31425	20.4408	2.32576e+07	6.52018e+07	0.151834
4.08219	78.5483	0	1.46017e+07	0.151925
1.93659	30.37	2.26133e+09	1.86415e+09	0.154456
4.15254	88.67	2.12521e+07	4.71418e+07	0.155331
3.7667	57.3043	2.75886e+08	1.05597e+08	0.155727
4.5907	67.9655	5.90887e+07	3.36031e+07	0.156264
4.36357	61.7936	1.67877e+08	1.13379e+08	0.156456
1.67656	29.2884	2.10728e+09	3.44932e+09	0.15716
1.6768	42.5101	5.24379e+08	4.35514e+08	0.158842
4.14285	56.0571	1.29889e+07	5.26056e+07	0.163339
0.837977	21.0409	1.14267e+08	1.49227e+08	0.163597
0.920605	21.1582	3.0374e+08	2.14028e+08	0.163737
3.15203	56.111	1.42687e+08	2.94815e+08	0.165733
1.30455	19.4471	2.41034e+08	2.03538e+08	0.165812
3.62277	50.5829	2.16688e+08	1.04423e+08	0.166666
3.25707	42.6242	1.19018e+07	3.71848e+07	0.166774
2.15213	24.6005	6.83931e+07	8.17165e+07	0.167152
4.16682	57.7757	3.48262e+08	2.00308e+08	0.16976
4.28541	80.4631	4.73378e+06	3.36901e+07	0.171816
2.34444	152.884	1.6336e+08	2.06297e+08	0.172832
8.06426	144.435	1.04097e+08	1.3828e+08	0.173172
3.74661	56.098	8.55434e+07	4.26753e+07	0.173334
4.24446	73.6893	3.53999e+07	6.98762e+07	0.175487
1.43109	19.3283	2.03229e+08	3.53537e+08	0.175642
1.39065	21.2483	6.91963e+07	1.29438e+08	0.180081
4.28567	52.2923	1.48359e+08	8.37098e+07	0.181585
1.81612	30.144	1.00979e+07	7.485e+07	0.18276
8.41266	142.357	3.6111e+08	3.93535e+08	0.18279
4.05479	62.8495	1.24964e+08	6.71658e+07	0.185571
3.9058	-0.55243	1.03362e+08	1.61355e+08	0.187727
1.03796	19.6351	1.33545e+08	7.23611e+07	0.190673
4.91846	56.1178	4.74801e+07	9.94111e+07	0.195274
3.74145	-0.33237	1.68505e+07	3.0543e+06	0.198479
1.35833	21.4305	1.36881e+08	1.02438e+08	0.198895
3.35643	40.8848	5.12533e+07	1.27574e+08	0.199763
4.37995	56.0262	4.0019e+08	2.60772e+08	0.199815
3.25259	154.053	0	2.50771e+07	0.209555
3.86837	70.2057	0	8.98623e+06	0.211654
3.98998	43.2411	0	2.37704e+07	0.213122
3.25478	78.4022	0	7.39992e+06	0.21331
3.88946	93.0216	0	1.23204e+07	0.218521
1.08633	19.2371	1.38304e+08	1.51991e+08	0.219243
2.49671	34.4885	9.11721e+08	7.40074e+08	0.219394
3.78762	50.6736	1.67405e+08	2.80319e+08	0.220205
1.0019	38.609	8.49123e+06	2.30892e+07	0.224753
1.32715	24.8161	1.70576e+08	1.85316e+08	0.226646
1.71626	41.8427	8.84653e+07	4.38192e+07	0.22739
0.925641	27.2039	6.02751e+06	2.58631e+07	0.230566
3.25158	42.8785	7.56147e+06	2.45854e+07	0.233866
3.29743	41.4245	5.06493e+08	7.53154e+08	0.243486
2.0878	33.3124	8.33739e+07	1.37841e+08	0.244256
2.09223	32.8061	3.94611e+08	3.20729e+08	0.249767
4.16404	61.037	7.81335e+07	1.23217e+08	0.252407
3.33666	56.0788	3.42143e+08	1.81327e+08	0.25365
3.28441	0.702472	7.07562e+07	3.82468e+07	0.254785
3.19191	56.5919	1.35749e+08	1.00699e+08	0.255761
3.95063	68.9105	1.17327e+08	1.88363e+08	0.256748
3.94853	68.995	1.17327e+08	1.88363e+08	0.256748
1.89692	31.0631	8.63583e+08	7.32407e+08	0.257546
4.23618	56.7328	1.7957e+08	1.00855e+08	0.260105
4.32569	61.7682	3.1321e+08	2.52187e+08	0.266366
3.74146	155.72	2.25071e+07	6.24332e+06	0.267223
5.18784	94.133	6.54921e+06	2.33614e+07	0.268761
4.46841	61.1375	6.25457e+06	0	0.271149
4.48376	61.1653	9.68391e+06	0	0.271149
2.02569	32.6538	1.20156e+07	0	0.271149
4.7098	53.3401	1.0445e+07	0	0.271149
4.57616	57.5106	1.05199e+08	1.36374e+08	0.285814
3.70287	51.1385	1.27577e+08	8.90081e+07	0.287679
4.25077	68.1177	4.94289e+08	5.28225e+08	0.290712
2.38978	34.6832	4.29976e+07	1.00554e+08	0.290867
3.09037	22.9591	3.38868e+07	5.86003e+07	0.291398
3.2525	103.028	0	2.2193e+07	0.29866
3.88726	73.9095	2.37896e+08	1.80463e+08	0.307541
3.83486	46.0863	4.63771e+07	2.34287e+07	0.309107
2.37265	34.5272	6.39336e+07	1.18095e+08	0.310977
1.6914	33.9827	3.65155e+08	3.14457e+08	0.313874
3.16168	43.2523	1.20546e+08	7.12972e+07	0.316702
3.87503	64.7358	8.34418e+07	5.37443e+07	0.31888
1.94268	24.6287	1.2431e+08	1.4868e+08	0.319015
0.902966	17.524	3.03233e+08	2.44955e+08	0.319148
4.36837	86.4905	7.52272e+08	7.05847e+08	0.323214
4.2663	56.4849	2.89593e+08	4.07436e+08	0.324164
2.11967	29.6881	4.86365e+09	5.90831e+09	0.327742
6.07503	102.672	5.4833e+08	5.93849e+08	0.33374
3.12398	41.9524	1.86015e+08	2.804e+08	0.336714
4.04687	57.5343	1.14307e+08	7.19159e+07	0.33736
2.36663	32.0262	8.77273e+07	1.47545e+08	0.340295
4.43026	63.3697	3.9793e+08	3.19123e+08	0.340489
3.0463	38.2076	1.69349e+08	2.08529e+08	0.344969
3.77901	50.6273	4.39688e+08	3.58295e+08	0.346335
3.76001	56.0515	5.54591e+07	2.89123e+07	0.347773
2.39388	36.2442	2.27452e+08	1.41617e+08	0.351358
4.57249	57.5812	1.05199e+08	1.33405e+08	0.35362
1.87556	38.745	1.15262e+08	7.09133e+07	0.353907
1.25372	21.4272	1.60895e+08	1.28181e+08	0.358639
4.47211	63.2718	1.57541e+08	2.13305e+08	0.358705
1.10321	19.0418	7.07834e+06	1.87823e+07	0.360831
3.88329	57.3415	0	7.5499e+06	0.362439
1.90872	30.9931	4.85604e+08	6.23082e+08	0.364525
3.52243	56.0986	5.91788e+07	3.05513e+07	0.371575
4.16493	55.342	4.84802e+07	8.53974e+07	0.372224
4.00935	69.2502	8.50141e+07	1.01212e+08	0.376901
2.12876	36.2183	1.84556e+08	2.0056e+08	0.386061
0.926119	24.5074	0	5.74007e+06	0.396337
3.92688	79.103	0	9.34537e+06	0.396337
1.42702	23.2031	0	4.5161e+06	0.396337
3.25605	13.8445	0	5.92213e+06	0.396337
3.89253	68.104	0	5.61415e+06	0.396337
3.8399	63.7795	0	3.12358e+07	0.396337
3.62323	57.3682	0	6.51483e+06	0.396337
3.26477	58.2411	0	7.02251e+06	0.396337
3.25675	80.3191	0	5.81068e+06	0.396337
2.08502	29.6404	0	7.83858e+07	0.396337
1.91992	26.4196	0	1.24786e+07	0.396337
0.993904	19.3454	0	1.43917e+07	0.396337
3.2422	154.875	2.19287e+07	4.51096e+07	0.396774
4.5287	102.909	2.26569e+07	5.04997e+07	0.39856
3.97116	55.3159	6.8847e+07	1.13104e+08	0.399154
3.88453	56.0993	8.60162e+07	1.09465e+08	0.401622
3.25894	154.71	3.85079e+08	5.68707e+08	0.407177
4.12299	63.1452	4.01562e+07	2.15427e+07	0.408603
4.19181	57.6413	4.52678e+08	5.53136e+08	0.413226
3.77622	65.1552	1.42039e+08	1.23123e+08	0.416034
1.74826	29.2023	1.06672e+08	7.00201e+07	0.431193
2.02955	27.3817	6.04121e+08	4.09098e+08	0.438546
1.98428	31.9806	5.45945e+08	4.34653e+08	0.43961
2.18876	29.6679	1.19335e+08	8.12178e+07	0.444222
4.17513	57.3574	5.37089e+08	4.36865e+08	0.448877
4.54569	73.6808	1.26171e+07	2.62528e+07	0.449322
2.31354	36.2158	1.80777e+09	2.04957e+09	0.456518
3.46807	56.1349	4.91039e+07	2.66607e+07	0.461848
1.64522	18.9648	2.71149e+07	1.46958e+07	0.463587
1.1908	22.0443	3.69805e+08	3.26373e+08	0.468271
3.25391	6.935	4.78193e+07	6.34435e+07	0.485647
1.36645	19.3925	3.32035e+08	4.32313e+08	0.488655
1.88772	31.2086	7.40854e+08	6.66503e+08	0.500116
1.29575	21.41	2.30543e+08	2.67641e+08	0.500142
3.77158	65.028	1.42039e+08	1.2723e+08	0.501166
4.45482	54.7629	2.44838e+08	2.03005e+08	0.505215
4.40124	63.2998	1.53807e+08	1.19356e+08	0.511776
1.81143	28.0068	3.17445e+07	5.72049e+07	0.515248
2.06906	24.9891	1.08482e+08	1.0081e+08	0.519599
4.4152	80.2328	3.24074e+07	2.47784e+07	0.526265
0.997717	21.0571	1.24016e+08	1.61562e+08	0.527276
3.27321	154.708	5.90169e+07	9.93387e+07	0.530448
3.73449	58.0456	3.04732e+07	1.57415e+07	0.542841
9.1303	144.929	5.26818e+08	5.0934e+08	0.542986
1.65497	30.5773	2.58593e+07	4.12881e+07	0.554251
1.72108	24.212	7.79631e+06	2.1759e+07	0.562806
3.10396	40.86	2.41221e+08	2.6108e+08	0.571201
5.602	110.339	5.13005e+07	4.34506e+07	0.575068
3.89394	51.1548	4.82427e+07	3.16083e+07	0.57782
1.60886	27.6353	1.07096e+08	1.46708e+08	0.582017
4.35124	55.9347	4.34025e+08	3.91399e+08	0.582326
4.49623	73.0186	6.44952e+08	6.147e+08	0.589193
3.68421	54.8778	7.41071e+07	6.58801e+07	0.601128
2.25222	36.8945	4.05241e+07	7.20267e+07	0.605635
3.82715	67.6565	4.73023e+08	5.16198e+08	0.610531
3.54084	78.061	1.99976e+08	2.14331e+08	0.612045
4.11675	84.6621	1.89473e+07	2.91428e+07	0.616498
4.25773	56.0749	2.8154e+07	4.32581e+07	0.618965
0.903023	21.5926	2.67007e+08	2.82242e+08	0.626242
7.05049	120.299	6.14895e+07	6.74713e+07	0.64005
7.03635	120.333	6.14895e+07	6.74713e+07	0.64005
4.30354	70.1682	1.46872e+08	1.61272e+08	0.647538
0.843514	17.4537	6.59586e+07	5.22744e+07	0.650516
1.9305	30.411	1.89554e+09	1.75107e+09	0.651091
4.19405	56.0862	2.50867e+07	3.55848e+07	0.662535
3.73146	58.8716	2.90455e+07	4.41513e+07	0.667526
3.75434	56.004	5.54591e+07	4.26753e+07	0.670276
4.07986	57.6241	2.86237e+08	2.55654e+08	0.680949
4.03909	63.6392	2.17673e+08	1.94939e+08	0.682399
4.50369	56.8434	7.87877e+07	9.27209e+07	0.685897
3.17607	43.9543	9.31825e+06	1.8533e+07	0.690779
2.00166	24.8559	1.00846e+08	1.11955e+08	0.699425
4.29582	56.5315	4.42527e+08	5.12237e+08	0.701614
2.38086	34.5643	1.19674e+08	1.45846e+08	0.712244
2.11421	30.1956	5.04316e+08	4.07531e+08	0.712353
2.42122	32.9772	1.52059e+08	1.33451e+08	0.715174
2.34423	29.6924	1.63579e+09	1.57624e+09	0.730565
2.34476	28.9493	2.02988e+08	1.92766e+08	0.732324
3.75221	66.3956	1.96938e+07	2.7708e+07	0.742465
3.4039	56.0888	2.28981e+08	2.46563e+08	0.758977
4.22795	77.1451	4.64773e+07	5.5731e+07	0.760447
4.21117	67.577	9.52718e+08	9.28093e+08	0.760711
2.15444	34.1482	1.33454e+08	1.45199e+08	0.763405
1.88283	30.4606	4.62788e+08	5.0668e+08	0.764738
3.2594	0.694913	3.39839e+08	2.87407e+08	0.766919
3.26408	0.612621	3.39839e+08	2.87407e+08	0.766919
6.02427	89.3299	6.25363e+08	6.1377e+08	0.769353
0.842432	12.6898	1.87377e+08	1.6553e+08	0.773761
3.57947	71.0604	3.58632e+08	3.43977e+08	0.784504
3.60741	56.0483	2.28007e+07	2.69088e+07	0.787886
2.10207	57.3436	1.01344e+08	1.08205e+08	0.790269
1.26963	21.1408	1.04489e+08	9.54159e+07	0.790571
4.62831	56.0632	9.69272e+07	8.06698e+07	0.79269
2.11169	57.3331	8.81118e+07	9.32569e+07	0.793611
4.3536	67.5737	4.95757e+08	4.87913e+08	0.79543
2.08875	29.5706	1.80869e+09	1.67392e+09	0.7977
3.97306	68.858	1.19015e+08	1.29567e+08	0.798182
4.33144	56.5077	1.74306e+08	1.92861e+08	0.8044
2.58494	33.1078	1.71052e+07	1.33224e+07	0.804479
3.77361	28.9539	3.84824e+07	4.44231e+07	0.8067
2.04926	36.2076	5.62107e+08	5.48601e+08	0.81307
3.52799	75.6206	1.2544e+08	1.33642e+08	0.816713
8.29775	6.28543	1.60258e+07	1.89782e+07	0.824487
0.915234	18.0534	1.42004e+08	1.3702e+08	0.830242
1.37074	19.3195	2.83168e+08	3.11678e+08	0.830397
4.52933	89.5694	6.29612e+08	6.20779e+08	0.832303
3.96629	71.2925	4.73567e+07	4.25511e+07	0.83473
2.8128	54.9228	6.5815e+06	5.12875e+06	0.837344
4.61837	81.0127	3.43938e+07	3.14277e+07	0.838182
4.13632	65.568	6.63765e+07	6.18572e+07	0.840006
7.12052	119.697	5.56809e+07	4.80961e+07	0.843281
4.07535	76.713	8.33444e+07	7.81258e+07	0.846779
2.07397	31.7393	1.06679e+08	9.97898e+07	0.856594
2.25825	36.3139	2.50309e+09	2.4145e+09	0.856735
3.84197	67.6297	5.27212e+08	5.41541e+08	0.858916
2.06907	24.5295	7.77635e+07	8.45888e+07	0.859857
4.2766	56.5925	4.72952e+08	4.53007e+08	0.863838
0.840983	12.7525	1.87377e+08	1.75333e+08	0.865064
3.79496	46.147	4.95483e+08	5.10152e+08	0.879141
2.03863	30.4034	3.81346e+08	3.62857e+08	0.879391
2.07834	30.3736	6.36497e+08	6.52884e+08	0.88857
6.86461	118.204	6.68926e+07	6.31832e+07	0.891239
1.25624	30.7622	5.05491e+07	4.88671e+07	0.89524
0.907463	13.757	4.36313e+07	4.7675e+07	0.89541
3.74887	29.6885	4.43903e+08	4.51195e+08	0.900756
8.01687	137.607	4.78311e+07	5.05212e+07	0.905856
2.02831	36.2413	3.0559e+07	2.9503e+07	0.905922
2.32516	30.6029	1.1771e+08	1.12803e+08	0.908492
2.05012	57.339	1.61268e+08	1.63547e+08	0.913359
4.25091	56.056	6.26263e+07	6.61025e+07	0.917419
2.38729	152.962	1.84368e+07	1.68777e+07	0.919843
1.71562	33.8084	3.42274e+08	3.38282e+08	0.926268
2.3625	36.2035	2.38058e+10	2.40709e+10	0.930256
2.15669	56.7875	3.03819e+07	2.90945e+07	0.934641
2.03613	36.2111	6.45981e+08	6.40508e+08	0.940798
4.00455	74.0241	6.17222e+07	5.97178e+07	0.942124
4.41393	73.1818	6.45901e+08	6.43463e+08	0.95216
2.37892	2.45836	2.35826e+07	2.26848e+07	0.953445
2.19705	36.2871	2.29628e+08	2.24896e+08	0.95967
3.57567	65.2474	9.98851e+07	9.76739e+07	0.960071
3.25222	75.298	8.84579e+06	8.29492e+06	0.960131
4.38451	56.5091	8.08128e+07	7.88123e+07	0.960367
9.32172	142.529	5.04809e+08	5.06148e+08	0.966882
2.184	29.1045	2.37437e+08	2.34005e+08	0.975292
2.96565	41.4376	4.53738e+08	4.59398e+08	0.977085
2.03304	29.6909	1.07831e+10	1.08184e+10	0.977332
4.06584	56.0776	4.94332e+07	4.86829e+07	0.98088
2.47937	32.4309	1.59696e+08	1.58574e+08	0.981957
2.05499	29.6897	1.0805e+10	1.08184e+10	0.99134
3.99602	63.4126	1.68136e+08	1.67748e+08	0.994204
2.19063	29.0848	2.37437e+08	2.38211e+08	0.994391
3.56508	75.5685	1.38746e+08	1.39221e+08	0.994617
1.83709	33.9146	4.00647e+08	4.00484e+08	0.997469
